# Supplementary material for: The incidence of childhood-onset type 1 diabetes, time trends and association with the population composition in Sweden: a 40 year follow-up
Source: Diabetologia. 2022 Oct 20;66(2):346–53. doi: 10.1007/s00125-022-05816-0 (PMC9807495; doi:10.1007/s00125-022-05816-0)
Supplement: Supplementary file 2 — (XLSX 49 kb) [file 125_2022_5816_MOESM2_ESM.xlsx]

## Sheet: Incidence total
sex,"two.year","age","inc"
F,"1978-1979",0,0
M,"1978-1979",0,2.0677818903662
F,"1980-1981",0,0
M,"1980-1981",0,2.04836182263235
F,"1982-1983",0,1.11755568221187
M,"1982-1983",0,0
F,"1984-1985",0,0
M,"1984-1985",0,1.01319175667187
F,"1986-1987",0,0
M,"1986-1987",0,0.94766968025625
F,"1988-1989",0,0.904453529177671
M,"1988-1989",0,0
F,"1990-1991",0,1.66165401040195
M,"1990-1991",0,0.787432576085673
F,"1992-1993",0,0
M,"1992-1993",0,1.6261220241967
F,"1994-1995",0,0.953625206221451
M,"1994-1995",0,0
F,"1996-1997",0,1.10695388430118
M,"1996-1997",0,0
F,"1998-1999",0,2.31800744080389
M,"1998-1999",0,1.09505037231713
F,"2000-2001",0,2.26272499971716
M,"2000-2001",0,1.0640788269595
F,"2002-2003",0,1.05437407083285
M,"2002-2003",0,1.99177397348949
F,"2004-2005",0,2.03101357732576
M,"2004-2005",0,0
F,"2006-2007",0,2.88672491436049
M,"2006-2007",0,2.72452343544242
F,"2008-2009",0,0.9299211426871
M,"2008-2009",0,0.875288845318955
F,"2010-2011",0,0
M,"2010-2011",0,0.855761413717856
F,"2012-2013",0,1.80934890579625
M,"2012-2013",0,2.56502334171241
F,"2014-2015",0,1.78284899269032
M,"2014-2015",0,0
F,"2016-2017",0,1.74317763851725
M,"2016-2017",0,0.827102494541124
F,"2018-2019",0,0.887201234984119
M,"2018-2019",0,0.836764066003949
F,"1978-1979",1,4.31169223140852
M,"1978-1979",1,6.15447738229562
F,"1980-1981",1,3.16462372623895
M,"1980-1981",1,9.0517761596331
F,"1982-1983",1,4.37019960886713
M,"1982-1983",1,6.24271683036458
F,"1984-1985",1,13.243425191202
M,"1984-1985",1,10.414713907809
F,"1986-1987",1,9.1751536838242
M,"1986-1987",1,8.69078197724946
F,"1988-1989",1,8.46580754397517
M,"1988-1989",1,13.4045861557434
F,"1990-1991",1,7.65156474499035
M,"1990-1991",1,8.8840071718167
F,"1992-1993",1,12.4998958342014
M,"1992-1993",1,13.3850890108419
F,"1994-1995",1,6.22443535479282
M,"1994-1995",1,10.2199851810215
F,"1996-1997",1,16.5186867644022
M,"1996-1997",1,13.7520505289628
F,"1998-1999",1,11.3895216400911
M,"1998-1999",1,10.7752815042293
F,"2000-2001",1,5.67988185845734
M,"2000-2001",1,21.5452234239669
F,"2002-2003",1,15.1438121301935
M,"2002-2003",1,22.6063009926221
F,"2004-2005",1,9.1337176260453
M,"2004-2005",1,21.1668719211823
F,"2006-2007",1,13.6622687173081
M,"2006-2007",1,16.6709887748676
F,"2008-2009",1,12.1819800402942
M,"2008-2009",1,13.2333480370534
F,"2010-2011",1,18.7332738626227
M,"2010-2011",1,16.8683844304812
F,"2012-2013",1,16.1758494567611
M,"2012-2013",1,18.7876821124187
F,"2014-2015",1,12.348401323043
M,"2014-2015",1,19.9785230876807
F,"2016-2017",1,10.2863020744043
M,"2016-2017",1,24.2163977301163
F,"2018-2019",1,12.1136607482781
M,"2018-2019",1,25.4169194693603
F,"1978-1979",2,9.41205998619565
M,"1978-1979",2,17.885177162616
F,"1980-1981",2,13.9780437190198
M,"1980-1981",2,18.4755609385585
F,"1982-1983",2,12.7844541038098
M,"1982-1983",2,14.2680975530213
F,"1984-1985",2,12.1851252852427
M,"1984-1985",2,16.7267785269981
F,"1986-1987",2,9.53864741979587
M,"1986-1987",2,23.9880059970015
F,"1988-1989",2,17.6206278817069
M,"1988-1989",2,16.8045260190078
F,"1990-1991",2,16.9482454105935
M,"1990-1991",2,15.9982486127834
F,"1992-1993",2,23.0798397599697
M,"1992-1993",2,25.7800415605519
F,"1994-1995",2,18.7140074345648
M,"1994-1995",2,21.0512679340609
F,"1996-1997",2,26.6210306141852
M,"1996-1997",2,16.2910670648928
F,"1998-1999",2,27.4300260036647
M,"1998-1999",2,23.063939530544
F,"2000-2001",2,19.3911188675587
M,"2000-2001",2,40.0372237972602
F,"2002-2003",2,25.5320093691374
M,"2002-2003",2,44.070891176378
F,"2004-2005",2,26.8395408373937
M,"2004-2005",2,22.6487183779579
F,"2006-2007",2,31.738789760273
M,"2006-2007",2,21.6848159147692
F,"2008-2009",2,27.2766605842849
M,"2008-2009",2,24.9057140824023
F,"2010-2011",2,33.7628207467971
M,"2010-2011",2,36.0781349322246
F,"2012-2013",2,30.8778120864579
M,"2012-2013",2,40.1895607615922
F,"2014-2015",2,29.9781335966707
M,"2014-2015",2,34.1385024021849
F,"2016-2017",2,25.7574846957612
M,"2016-2017",2,26.5968164416683
F,"2018-2019",2,22.7663664879085
M,"2018-2019",2,34.4112869021039
F,"1978-1979",3,13.0028606293385
M,"1978-1979",3,15.2782552232535
F,"1980-1981",3,20.4320848254132
M,"1980-1981",3,14.3304604172211
F,"1982-1983",3,16.8820891585334
M,"1982-1983",3,31.2091009765428
F,"1984-1985",3,28.3295379016529
M,"1984-1985",3,19.7040248063302
F,"1986-1987",3,25.1652151078822
M,"1986-1987",3,15.4992302048998
F,"1988-1989",3,10.0801370898644
M,"1988-1989",3,16.2071463982001
F,"1990-1991",3,22.3079425570479
M,"1990-1991",3,22.0655080803891
F,"1992-1993",3,21.1221791329768
M,"1992-1993",3,25.6578841867253
F,"1994-1995",3,19.8170228226046
M,"1994-1995",3,30.4015341081827
F,"1996-1997",3,24.0196427300548
M,"1996-1997",3,28.9813070569483
F,"1998-1999",3,27.7920741121976
M,"1998-1999",3,29.3892905425263
F,"2000-2001",3,22.5779503736651
M,"2000-2001",3,24.5592679202571
F,"2002-2003",3,32.5604895301185
M,"2002-2003",3,36.2203046766805
F,"2004-2005",3,28.9159723263435
M,"2004-2005",3,38.7201956388832
F,"2006-2007",3,28.9849278375245
M,"2006-2007",3,33.198956604221
F,"2008-2009",3,34.4890353608415
M,"2008-2009",3,37.3243026727842
F,"2010-2011",3,32.3525877448398
M,"2010-2011",3,23.4956272027151
F,"2012-2013",3,33.3541065049285
M,"2012-2013",3,34.0164274454493
F,"2014-2015",3,32.5343369150414
M,"2014-2015",3,36.6492582689889
F,"2016-2017",3,21.3660604403118
M,"2016-2017",3,32.2053412558473
F,"2018-2019",3,30.9602704421461
M,"2018-2019",3,22.8355447064845
F,"1978-1979",4,9.44661716639271
M,"1978-1979",4,14.4336592934724
F,"1980-1981",4,22.9791412068227
M,"1980-1981",4,19.842057224493
F,"1982-1983",4,27.9741346846992
M,"1982-1983",4,31.8386295010579
F,"1984-1985",4,23.3905693477221
M,"1984-1985",4,26.4302850404587
F,"1986-1987",4,25.2811150070897
M,"1986-1987",4,14.5329222592466
F,"1988-1989",4,21.9789420802545
M,"1988-1989",4,23.7165867878848
F,"1990-1991",4,16.4146534576985
M,"1990-1991",4,16.5828312420541
F,"1992-1993",4,23.8769013088079
M,"1992-1993",4,30.8969295132481
F,"1994-1995",4,29.3109484534404
M,"1994-1995",4,33.8936048930041
F,"1996-1997",4,34.9173905637881
M,"1996-1997",4,35.661892836012
F,"1998-1999",4,26.5624407088377
M,"1998-1999",4,29.8108366908165
F,"2000-2001",4,31.582845069809
M,"2000-2001",4,47.790221705072
F,"2002-2003",4,32.7461607949413
M,"2002-2003",4,26.7422581162753
F,"2004-2005",4,45.1715969812152
M,"2004-2005",4,43.7117522168103
F,"2006-2007",4,37.6954816361877
M,"2006-2007",4,36.9330054719163
F,"2008-2009",4,31.2374928007341
M,"2008-2009",4,44.4679136210778
F,"2010-2011",4,43.6961352162959
M,"2010-2011",4,49.2061121020675
F,"2012-2013",4,35.9414872587428
M,"2012-2013",4,36.3799419613019
F,"2014-2015",4,44.0757065076484
M,"2014-2015",4,33.57765857254
F,"2016-2017",4,41.0340582683627
M,"2016-2017",4,37.0453886544471
F,"2018-2019",4,31.0342802982646
M,"2018-2019",4,37.7432671515628
F,"1978-1979",5,17.4900812828514
M,"1978-1979",5,18.4364163118388
F,"1980-1981",5,26.9902834979407
M,"1980-1981",5,20.0404626483949
F,"1982-1983",5,28.0118080544722
M,"1982-1983",5,35.8514724711908
F,"1984-1985",5,22.1238938053097
M,"1984-1985",5,21.103830847771
F,"1986-1987",5,19.4830497467204
M,"1986-1987",5,20.5977466065212
F,"1988-1989",5,25.935851992738
M,"1988-1989",5,24.4780564423185
F,"1990-1991",5,24.8620158122421
M,"1990-1991",5,23.5238767348859
F,"1992-1993",5,31.3156246546071
M,"1992-1993",5,21.8803059741987
F,"1994-1995",5,28.3179944196893
M,"1994-1995",5,29.2312189418299
F,"1996-1997",5,28.0891914443627
M,"1996-1997",5,31.980031980032
F,"1998-1999",5,33.7378920920157
M,"1998-1999",5,22.1282245504141
F,"2000-2001",5,32.6830762945562
M,"2000-2001",5,35.0327458860852
F,"2002-2003",5,45.8500145378095
M,"2002-2003",5,43.2827312459093
F,"2004-2005",5,33.402364887434
M,"2004-2005",5,44.3683843569753
F,"2006-2007",5,39.1331478915695
M,"2006-2007",5,32.220711876353
F,"2008-2009",5,33.4553469516275
M,"2008-2009",5,46.6940605155024
F,"2010-2011",5,38.8286991438745
M,"2010-2011",5,39.5797351755901
F,"2012-2013",5,39.1261226012502
M,"2012-2013",5,37.7122384784826
F,"2014-2015",5,36.1206429474445
M,"2014-2015",5,38.1924411470734
F,"2016-2017",5,32.3759702141074
M,"2016-2017",5,44.3609204487712
F,"2018-2019",5,47.5808875087649
M,"2018-2019",5,33.7922796429021
F,"1978-1979",6,19.2453971425167
M,"1978-1979",6,22.685431590336
F,"1980-1981",6,19.8358348525064
M,"1980-1981",6,24.3572395128552
F,"1982-1983",6,23.0243534866197
M,"1982-1983",6,30.7900121173596
F,"1984-1985",6,27.9377632596923
M,"1984-1985",6,14.3734214903185
F,"1986-1987",6,26.4513876397956
M,"1986-1987",6,25.2583933641149
F,"1988-1989",6,21.7098693065868
M,"1988-1989",6,25.633927015083
F,"1990-1991",6,26.8464691730255
M,"1990-1991",6,17.5423208490483
F,"1992-1993",6,22.9678259038796
M,"1992-1993",6,23.7397394107066
F,"1994-1995",6,24.3755930668849
M,"1994-1995",6,30.4291330164317
F,"1996-1997",6,32.5560574614414
M,"1996-1997",6,30.0163935687953
F,"1998-1999",6,30.5877954696076
M,"1998-1999",6,33.9858068796983
F,"2000-2001",6,28.2733467160508
M,"2000-2001",6,34.1330650594185
F,"2002-2003",6,40.9844906059233
M,"2002-2003",6,36.0338100091629
F,"2004-2005",6,39.2227177981487
M,"2004-2005",6,36.0582021804607
F,"2006-2007",6,46.7426869435718
M,"2006-2007",6,46.1751577651224
F,"2008-2009",6,46.1388780228488
M,"2008-2009",6,41.182216944088
F,"2010-2011",6,44.4109753036359
M,"2010-2011",6,49.4673103524088
F,"2012-2013",6,53.1028547362253
M,"2012-2013",6,37.2403997713613
F,"2014-2015",6,46.5508458200854
M,"2014-2015",6,42.2279814196882
F,"2016-2017",6,44.4727876885898
M,"2016-2017",6,46.0785559933901
F,"2018-2019",6,36.7058195408436
M,"2018-2019",6,37.8071833648393
F,"1978-1979",7,23.5089876668234
M,"1978-1979",7,18.9055410422109
F,"1980-1981",7,23.9589380661451
M,"1980-1981",7,28.1467147506377
F,"1982-1983",7,31.0692845044449
M,"1982-1983",7,27.7530552285799
F,"1984-1985",7,29.0800995185628
M,"1984-1985",7,27.650902238699
F,"1986-1987",7,22.0333648095688
M,"1986-1987",7,29.0188622604693
F,"1988-1989",7,22.4750366557145
M,"1988-1989",7,34.6218076656755
F,"1990-1991",7,26.6320095449122
M,"1990-1991",7,28.1752500553442
F,"1992-1993",7,32.5100731969224
M,"1992-1993",7,27.9673341537085
F,"1994-1995",7,44.4073879393159
M,"1994-1995",7,33.6093899464835
F,"1996-1997",7,32.4356692559756
M,"1996-1997",7,28.3878090131294
F,"1998-1999",7,43.6839589205941
M,"1998-1999",7,34.2297908093012
F,"2000-2001",7,44.12673197423
M,"2000-2001",7,41.4993986821824
F,"2002-2003",7,42.5312148737734
M,"2002-2003",7,46.3025485694442
F,"2004-2005",7,46.6019417475728
M,"2004-2005",7,38.7869130858658
F,"2006-2007",7,53.8692406635811
M,"2006-2007",7,47.9296476128952
F,"2008-2009",7,37.4691659988135
M,"2008-2009",7,53.4648171800279
F,"2010-2011",7,41.8467048152906
M,"2010-2011",7,43.3647343218032
F,"2012-2013",7,54.1019541998974
M,"2012-2013",7,46.0686600221484
F,"2014-2015",7,37.3359883369484
M,"2014-2015",7,34.3567741502983
F,"2016-2017",7,40.9421712719646
M,"2016-2017",7,44.982125523805
F,"2018-2019",7,42.4465880433787
M,"2018-2019",7,34.6792562875856
F,"1978-1979",8,17.3819173169638
M,"1978-1979",8,20.948257803226
F,"1980-1981",8,29.3217512415929
M,"1980-1981",8,28.8645726731218
F,"1982-1983",8,28.4029046703843
M,"1982-1983",8,31.6587369068509
F,"1984-1985",8,26.1405104718885
M,"1984-1985",8,23.8281986874634
F,"1986-1987",8,32.1250736199604
M,"1986-1987",8,34.7676701570681
F,"1988-1989",8,27.2325449860695
M,"1988-1989",8,26.0054611468408
F,"1990-1991",8,32.1322993873442
M,"1990-1991",8,23.2814730086749
F,"1992-1993",8,26.5745415891576
M,"1992-1993",8,27.0231144139362
F,"1994-1995",8,32.015065913371
M,"1994-1995",8,26.9549044448637
F,"1996-1997",8,33.0216552539191
M,"1996-1997",8,27.0844789520769
F,"1998-1999",8,28.3936495574647
M,"1998-1999",8,39.8831118031001
F,"2000-2001",8,41.415217134067
M,"2000-2001",8,45.0689716226439
F,"2002-2003",8,47.6880639581093
M,"2002-2003",8,57.0608321965746
F,"2004-2005",8,64.2618456002056
M,"2004-2005",8,55.1521279529369
F,"2006-2007",8,47.5826887538868
M,"2006-2007",8,35.5927767600105
F,"2008-2009",8,44.9154626827364
M,"2008-2009",8,51.4839491217444
F,"2010-2011",8,55.5770585841744
M,"2010-2011",8,52.044891084237
F,"2012-2013",8,51.3161645918464
M,"2012-2013",8,46.8857070725286
F,"2014-2015",8,49.2496149575558
M,"2014-2015",8,45.7444916008031
F,"2016-2017",8,46.0872756445818
M,"2016-2017",8,61.1020887266646
F,"2018-2019",8,44.3276966015433
M,"2018-2019",8,44.255001979829
F,"1978-1979",9,32.9176306829938
M,"1978-1979",9,23.2747585243803
F,"1980-1981",9,36.1814136078297
M,"1980-1981",9,16.3515409175796
F,"1982-1983",9,27.6893257649176
M,"1982-1983",9,29.0879602288253
F,"1984-1985",9,33.0327023753516
M,"1984-1985",9,27.7355368739181
F,"1986-1987",9,23.6061633546504
M,"1986-1987",9,27.5355667737494
F,"1988-1989",9,25.9786144046221
M,"1988-1989",9,29.73565007087
F,"1990-1991",9,29.5829855571638
M,"1990-1991",9,38.2155356209019
F,"1992-1993",9,34.8064550152937
M,"1992-1993",9,36.8291129160694
F,"1994-1995",9,52.366175329713
M,"1994-1995",9,25.6744117808872
F,"1996-1997",9,44.3021952189794
M,"1996-1997",9,31.8139998796227
F,"1998-1999",9,38.9401647086116
M,"1998-1999",9,30.6461625503894
F,"2000-2001",9,43.4529519311968
M,"2000-2001",9,42.5426586841169
F,"2002-2003",9,62.2070355281027
M,"2002-2003",9,50.4286434694907
F,"2004-2005",9,59.3310673558456
M,"2004-2005",9,49.8251329468692
F,"2006-2007",9,55.8200623871286
M,"2006-2007",9,50.6444244622906
F,"2008-2009",9,54.0523010064538
M,"2008-2009",9,52.2027513920734
F,"2010-2011",9,48.3484379339787
M,"2010-2011",9,47.8964654363466
F,"2012-2013",9,57.5010062676097
M,"2012-2013",9,52.6712496708047
F,"2014-2015",9,54.6836550555039
M,"2014-2015",9,44.1581380850953
F,"2016-2017",9,50.9714818878455
M,"2016-2017",9,51.2474274604866
F,"2018-2019",9,45.7520077778413
M,"2018-2019",9,45.5124002005631
F,"1978-1979",10,16.6195778627223
M,"1978-1979",10,17.5420131214258
F,"1980-1981",10,21.9651486308391
M,"1980-1981",10,25.3441118636662
F,"1982-1983",10,32.1133325381461
M,"1982-1983",10,27.1731984607698
F,"1984-1985",10,39.7320921784539
M,"1984-1985",10,24.4094274633181
F,"1986-1987",10,40.6317719619937
M,"1986-1987",10,26.7107228713038
F,"1988-1989",10,30.7796811649579
M,"1988-1989",10,31.3968562631664
F,"1990-1991",10,37.2960372960373
M,"1990-1991",10,24.7145469823538
F,"1992-1993",10,45.5914160905891
M,"1992-1993",10,28.0524580966407
F,"1994-1995",10,31.2015620911086
M,"1994-1995",10,28.4697508896797
F,"1996-1997",10,26.3088660878716
M,"1996-1997",10,42.0965892805962
F,"1998-1999",10,36.3563965617236
M,"1998-1999",10,38.4162688811875
F,"2000-2001",10,42.7536582611361
M,"2000-2001",10,40.4345570508712
F,"2002-2003",10,60.4366548311551
M,"2002-2003",10,46.3429055403743
F,"2004-2005",10,48.2921302401605
M,"2004-2005",10,51.3446999876065
F,"2006-2007",10,58.105138607167
M,"2006-2007",10,49.3891867919203
F,"2008-2009",10,57.6682443827866
M,"2008-2009",10,61.773517692965
F,"2010-2011",10,61.2356940749187
M,"2010-2011",10,54.7721478648821
F,"2012-2013",10,65.4296875
M,"2012-2013",10,50.2376987412665
F,"2014-2015",10,65.8834882987213
M,"2014-2015",10,61.6121252662524
F,"2016-2017",10,49.6524329692155
M,"2016-2017",10,69.1272682384891
F,"2018-2019",10,60.7963488877599
M,"2018-2019",10,48.6541630699207
F,"1978-1979",11,32.2005134676472
M,"1978-1979",11,30.5952006879786
F,"1980-1981",11,35.7438482955828
M,"1980-1981",11,25.9754218766794
F,"1982-1983",11,31.6980175154188
M,"1982-1983",11,36.2162628265931
F,"1984-1985",11,27.6535926625801
M,"1984-1985",11,23.7864505329927
F,"1986-1987",11,49.8713319635341
M,"1986-1987",11,31.4438441528743
F,"1988-1989",11,38.3162152094088
M,"1988-1989",11,30.3131346812574
F,"1990-1991",11,48.3191117507968
M,"1990-1991",11,33.3205931065573
F,"1992-1993",11,45.0398550345131
M,"1992-1993",11,33.8739887618061
F,"1994-1995",11,33.2332872913832
M,"1994-1995",11,36.2471467617583
F,"1996-1997",11,56.1058659650209
M,"1996-1997",11,35.6187153516663
F,"1998-1999",11,46.8299711815562
M,"1998-1999",11,41.0709243524912
F,"2000-2001",11,42.8128010275072
M,"2000-2001",11,35.9293597544306
F,"2002-2003",11,42.3376919444399
M,"2002-2003",11,46.882325363338
F,"2004-2005",11,58.3466137192918
M,"2004-2005",11,50.090998647543
F,"2006-2007",11,61.5439592618696
M,"2006-2007",11,58.5972572703129
F,"2008-2009",11,53.841018241337
M,"2008-2009",11,51.8103133000122
F,"2010-2011",11,75.7284867101839
M,"2010-2011",11,50.5167867282298
F,"2012-2013",11,66.6902440256656
M,"2012-2013",11,61.4793467819404
F,"2014-2015",11,66.5155234115906
M,"2014-2015",11,48.7826511153488
F,"2016-2017",11,51.3728963684677
M,"2016-2017",11,64.7156712780084
F,"2018-2019",11,54.8240989870193
M,"2018-2019",11,45.2618038019915
F,"1978-1979",12,31.0731141978937
M,"1978-1979",12,19.0636567270879
F,"1980-1981",12,34.1593116437091
M,"1980-1981",12,28.078303368519
F,"1982-1983",12,32.971260051655
M,"1982-1983",12,37.6272105986227
F,"1984-1985",12,37.588815035526
M,"1984-1985",12,29.7736328210517
F,"1986-1987",12,30.1738769660167
M,"1986-1987",12,38.7460690761315
F,"1988-1989",12,30.0113836282728
M,"1988-1989",12,36.2898084486597
F,"1990-1991",12,38.8802488335925
M,"1990-1991",12,32.0740911505578
F,"1992-1993",12,31.8477881197477
M,"1992-1993",12,30.3689335606105
F,"1994-1995",12,19.8474877258957
M,"1994-1995",12,29.5974743488556
F,"1996-1997",12,37.1351720261753
M,"1996-1997",12,44.4356203496232
F,"1998-1999",12,43.033687893501
M,"1998-1999",12,35.6420469227548
F,"2000-2001",12,44.7315675833771
M,"2000-2001",12,43.0292598967298
F,"2002-2003",12,45.6270111906248
M,"2002-2003",12,50.7364355760857
F,"2004-2005",12,63.435888018964
M,"2004-2005",12,50.8388408744281
F,"2006-2007",12,55.9751140148839
M,"2006-2007",12,55.0848569105265
F,"2008-2009",12,40.5220065666431
M,"2008-2009",12,59.4500866980431
F,"2010-2011",12,59.0775312036778
M,"2010-2011",12,57.854511129381
F,"2012-2013",12,64.2420474562222
M,"2012-2013",12,67.5278919553729
F,"2014-2015",12,65.8020217432768
M,"2014-2015",12,65.349985477781
F,"2016-2017",12,66.8503545778942
M,"2016-2017",12,78.5465473669831
F,"2018-2019",12,58.7274027167807
M,"2018-2019",12,43.370707103158
F,"1978-1979",13,19.1553330945857
M,"1978-1979",13,35.512764866038
F,"1980-1981",13,29.5865711774585
M,"1980-1981",13,40.5390871259442
F,"1982-1983",13,27.2794830067634
M,"1982-1983",13,28.6810310830674
F,"1984-1985",13,23.5279213081524
M,"1984-1985",13,33.5972295207657
F,"1986-1987",13,26.6590673003558
M,"1986-1987",13,31.6080600553141
F,"1988-1989",13,23.7967755369147
M,"1988-1989",13,40.6807882612274
F,"1990-1991",13,24.24446857179
M,"1990-1991",13,44.0361096098801
F,"1992-1993",13,32.6201082579843
M,"1992-1993",13,40.8024481468888
F,"1994-1995",13,37.2073794635936
M,"1994-1995",13,35.3603316013319
F,"1996-1997",13,40.3898134819126
M,"1996-1997",13,43.9461708236489
F,"1998-1999",13,38.5233981489507
M,"1998-1999",13,36.3424916412269
F,"2000-2001",13,36.6641031602668
M,"2000-2001",13,53.5095467826323
F,"2002-2003",13,42.5170068027211
M,"2002-2003",13,49.5901067736986
F,"2004-2005",13,26.7115636787489
M,"2004-2005",13,58.8334173810725
F,"2006-2007",13,43.0897041460913
M,"2006-2007",13,64.401601783429
F,"2008-2009",13,47.91707412478
M,"2008-2009",13,57.6111802858258
F,"2010-2011",13,47.7783086478739
M,"2010-2011",13,76.1576463278987
F,"2012-2013",13,56.5729371830868
M,"2012-2013",13,69.3337031130833
F,"2014-2015",13,53.3138507409638
M,"2014-2015",13,82.4024046519903
F,"2016-2017",13,55.6645526303782
M,"2016-2017",13,72.2474992904263
F,"2018-2019",13,50.2351524810102
M,"2018-2019",13,68.8389169343736
F,"1978-1979",14,16.5842979866662
M,"1978-1979",14,35.5680614616102
F,"1980-1981",14,15.9476246432768
M,"1980-1981",14,24.6176325778632
F,"1982-1983",14,27.7182349028014
M,"1982-1983",14,38.6296992151147
F,"1984-1985",14,26.526412074091
M,"1984-1985",14,28.8433804441881
F,"1986-1987",14,30.151855709665
M,"1986-1987",14,36.6303560993904
F,"1988-1989",14,26.2425372784614
M,"1988-1989",14,39.3866425572673
F,"1990-1991",14,28.7604256542997
M,"1990-1991",14,33.0658886457574
F,"1992-1993",14,17.7216245517471
M,"1992-1993",14,54.6730551303207
F,"1994-1995",14,27.3767034393251
M,"1994-1995",14,30.9289311154712
F,"1996-1997",14,21.8877678645877
M,"1996-1997",14,46.2211732310567
F,"1998-1999",14,19.9744327261106
M,"1998-1999",14,39.5149074692583
F,"2000-2001",14,37.1754121823826
M,"2000-2001",14,50.4277511877062
F,"2002-2003",14,34.1500896439853
M,"2002-2003",14,43.4782608695652
F,"2004-2005",14,35.0215302816845
M,"2004-2005",14,66.9958748607389
F,"2006-2007",14,37.1753354041372
M,"2006-2007",14,69.1764077005919
F,"2008-2009",14,43.4570047259493
M,"2008-2009",14,58.5530507861608
F,"2010-2011",14,34.8771605888085
M,"2010-2011",14,58.5200284797472
F,"2012-2013",14,59.0773385658976
M,"2012-2013",14,70.5996997026858
F,"2014-2015",14,49.5645401118742
M,"2014-2015",14,58.9213589926348
F,"2016-2017",14,34.3390657917939
M,"2016-2017",14,82.5039057700072
F,"2018-2019",14,33.5697942524979
M,"2018-2019",14,59.9495424684224

## Sheet: Incidence swedish
sex,"two.year","inc"
F,"1978-1979",0
M,"1978-1979",0
F,"1980-1981",0
M,"1980-1981",1.25350982751705
F,"1982-1983",1.3656911079852
M,"1982-1983",0
F,"1984-1985",0
M,"1984-1985",1.23204297365892
F,"1986-1987",0
M,"1986-1987",1.15433452614568
F,"1988-1989",1.11201307727379
M,"1988-1989",0
F,"1990-1991",2.06632916623618
M,"1990-1991",0.978665100802505
F,"1992-1993",0
M,"1992-1993",1.03208760359579
F,"1994-1995",0
M,"1994-1995",0
F,"1996-1997",1.45323490088938
M,"1996-1997",0
F,"1998-1999",1.5330369461904
M,"1998-1999",1.43882821829902
F,"2000-2001",1.50039760536542
M,"2000-2001",1.405817271871
F,"2002-2003",1.39571237159446
M,"2002-2003",1.31378422407904
F,"2004-2005",2.72828963522768
M,"2004-2005",0
F,"2006-2007",2.65403346736202
M,"2006-2007",2.50341089734764
F,"2008-2009",1.31927861845143
M,"2008-2009",0
F,"2010-2011",0
M,"2010-2011",0
F,"2012-2013",1.34394151166541
M,"2012-2013",1.26980902072328
F,"2014-2015",2.73710140960723
M,"2014-2015",0
F,"2016-2017",1.38809844394164
M,"2016-2017",0
F,"2018-2019",1.43839360202526
M,"2018-2019",1.36314067611778
F,"1978-1979",3.97003943572506
M,"1978-1979",6.24539402190884
F,"1980-1981",2.60888848306179
M,"1980-1981",9.89070768013451
F,"1982-1983",5.39352507314968
M,"1982-1983",3.83592471358429
F,"1984-1985",14.9172769189043
M,"1984-1985",12.7471350813905
F,"1986-1987",7.51766651631334
M,"1986-1987",10.6595918560718
F,"1988-1989",6.98161508028857
M,"1988-1989",12.132977432662
F,"1990-1991",6.35478780304394
M,"1990-1991",10.0151228354816
F,"1992-1993",13.6849307858308
M,"1992-1993",15.863573269879
F,"1994-1995",8.05273390316012
M,"1994-1995",12.134583563155
F,"1996-1997",18.9948985129708
M,"1996-1997",15.4922667768339
F,"1998-1999",12.1379477764797
M,"1998-1999",11.4010460459747
F,"2000-2001",7.61591421434229
M,"2000-2001",25.7898130238556
F,"2002-2003",20.419176523781
M,"2002-2003",26.0681063578739
F,"2004-2005",8.25707011628707
M,"2004-2005",19.4891250682119
F,"2006-2007",17.6409922379634
M,"2006-2007",21.7630642394449
F,"2008-2009",10.7115121977345
M,"2008-2009",15.093390352808
F,"2010-2011",16.9037526330845
M,"2010-2011",17.2280127487294
F,"2012-2013",17.5166745267129
M,"2012-2013",16.5541831147332
F,"2014-2015",13.6104419310495
M,"2014-2015",25.720495376741
F,"2016-2017",12.4441740525144
M,"2016-2017",27.2744983440483
F,"2018-2019",12.8340415822947
M,"2018-2019",31.1408378239324
F,"1978-1979",10.2757761422167
M,"1978-1979",19.3669430490831
F,"1980-1981",15.9163859193039
M,"1980-1981",17.6500252143217
F,"1982-1983",14.5158949049209
M,"1982-1983",17.5680762956456
F,"1984-1985",9.57513747161656
M,"1984-1985",17.961383026493
F,"1986-1987",7.85926673041405
M,"1986-1987",23.4518681264426
F,"1988-1989",16.9999878571515
M,"1988-1989",19.6574970224674
F,"1990-1991",15.5917630942968
M,"1990-1991",18.8542877792791
F,"1992-1993",26.9298890695723
M,"1992-1993",30.4198926472176
F,"1994-1995",19.6960246856843
M,"1994-1995",23.9172256018302
F,"1996-1997",26.1259019656631
M,"1996-1997",18.9429816253078
F,"1998-1999",30.6399369692725
M,"1998-1999",30.5123297550692
F,"2000-2001",23.0751480655334
M,"2000-2001",47.649989170457
F,"2002-2003",28.5482465366469
M,"2002-2003",53.5437508806538
F,"2004-2005",35.1934230530998
M,"2004-2005",26.5181649429859
F,"2006-2007",38.5648371324289
M,"2006-2007",26.0708605991084
F,"2008-2009",26.7698197052643
M,"2008-2009",25.2611370037765
F,"2010-2011",29.2938842358957
M,"2010-2011",37.5243908540551
F,"2012-2013",30.2894619011247
M,"2012-2013",46.2089895217994
F,"2014-2015",39.3545848091303
M,"2014-2015",42.295762733588
F,"2016-2017",28.981507038366
M,"2016-2017",31.0723857118813
F,"2018-2019",29.4220665499124
M,"2018-2019",38.4809320347125
F,"1978-1979",14.7237457209114
M,"1978-1979",16.2982106892979
F,"1980-1981",19.8809792044958
M,"1980-1981",15.0159544516048
F,"1982-1983",18.2820131108151
M,"1982-1983",28.4723941569695
F,"1984-1985",31.0571586750746
M,"1984-1985",21.760557070261
F,"1986-1987",27.1565712113189
M,"1986-1987",17.8735573485854
F,"1988-1989",10.0407907122686
M,"1988-1989",18.975557110497
F,"1990-1991",26.814027233725
M,"1990-1991",26.5193370165746
F,"1992-1993",20.1842074511595
M,"1992-1993",29.1366508926867
F,"1994-1995",23.2705733023059
M,"1994-1995",33.8662283978286
F,"1996-1997",28.8726945153429
M,"1996-1997",31.0228682857649
F,"1998-1999",28.5912674100396
M,"1998-1999",33.6826832143644
F,"2000-2001",25.8673158855752
M,"2000-2001",28.5730613177896
F,"2002-2003",35.0444149868203
M,"2002-2003",45.9123647737381
F,"2004-2005",32.1858587040803
M,"2004-2005",45.4351447728931
F,"2006-2007",33.1697878515652
M,"2006-2007",36.5006322430942
F,"2008-2009",25.8725165788363
M,"2008-2009",46.2398047652688
F,"2010-2011",34.922297887201
M,"2010-2011",22.7229691346336
F,"2012-2013",39.1655134598815
M,"2012-2013",35.8241405294561
F,"2014-2015",28.4052482077641
M,"2014-2015",47.3024801840961
F,"2016-2017",24.5760629147211
M,"2016-2017",40.0077434342131
F,"2018-2019",36.0695309573686
M,"2018-2019",28.6779466590192
F,"1978-1979",5.76947486239802
M,"1978-1979",15.2980385729115
F,"1980-1981",25.726450650236
M,"1980-1981",16.9740176287297
F,"1982-1983",29.2005680837791
M,"1982-1983",34.0831629175187
F,"1984-1985",26.4211263326156
M,"1984-1985",28.8901170677787
F,"1986-1987",30.1250188281368
M,"1986-1987",15.4162384378212
F,"1988-1989",20.9841569614941
M,"1988-1989",27.1900336167688
F,"1990-1991",14.5887787976415
M,"1990-1991",17.3619149034678
F,"1992-1993",26.7937883067442
M,"1992-1993",34.6460330292182
F,"1994-1995",32.1900667684288
M,"1994-1995",40.3511534524841
F,"1996-1997",34.0644367280559
M,"1996-1997",36.5458911976611
F,"1998-1999",31.1806231135723
M,"1998-1999",35.6125356125356
F,"2000-2001",35.0800263100197
M,"2000-2001",56.9230982825885
F,"2002-2003",41.5263230747935
M,"2002-2003",30.3472593534589
F,"2004-2005",52.6854527938343
M,"2004-2005",43.7661475907442
F,"2006-2007",36.7070915277209
M,"2006-2007",46.5215195257463
F,"2008-2009",30.3661886292426
M,"2008-2009",52.2623045063172
F,"2010-2011",45.6057516900955
M,"2010-2011",46.8164794007491
F,"2012-2013",29.3681835778457
M,"2012-2013",33.8562239024941
F,"2014-2015",46.1936437546194
M,"2014-2015",38.8276553106212
F,"2016-2017",47.6281196418365
M,"2016-2017",42.3902990442914
F,"2018-2019",38.744136490058
M,"2018-2019",49.3199044751324
F,"1978-1979",21.2673076707821
M,"1978-1979",21.2366076642917
F,"1980-1981",29.4872897494809
M,"1980-1981",23.3162735931543
F,"1982-1983",31.8391063824142
M,"1982-1983",37.5662104459109
F,"1984-1985",24.8340042871334
M,"1984-1985",21.0604558969277
F,"1986-1987",21.6219138096461
M,"1986-1987",21.7764455716957
F,"1988-1989",29.9022739320131
M,"1988-1989",26.8367177416263
F,"1990-1991",31.4094027187979
M,"1990-1991",27.3081306990881
F,"1992-1993",36.2069166890527
M,"1992-1993",24.3616149536022
F,"1994-1995",34.0661095438335
M,"1994-1995",33.2386535323624
F,"1996-1997",35.0080624628702
M,"1996-1997",31.978254786745
F,"1998-1999",41.6874138749609
M,"1998-1999",24.4284302512797
F,"2000-2001",38.1622166796146
M,"2000-2001",42.7926759686706
F,"2002-2003",53.2246536595751
M,"2002-2003",51.4734268433921
F,"2004-2005",39.6722462120634
M,"2004-2005",53.1517554444636
F,"2006-2007",42.5388350226629
M,"2006-2007",34.49750927983
F,"2008-2009",29.0705722749799
M,"2008-2009",52.2506988530972
F,"2010-2011",36.8153369966866
M,"2010-2011",50.1639976847386
F,"2012-2013",39.0362094494548
M,"2012-2013",36.6828577211091
F,"2014-2015",39.2449275931086
M,"2014-2015",42.1083919548202
F,"2016-2017",35.2418130557363
M,"2016-2017",48.6655396752216
F,"2018-2019",57.4649737302977
M,"2018-2019",42.6571528289448
F,"1978-1979",21.1701523136748
M,"1978-1979",24.3175234188323
F,"1980-1981",19.6391026085349
M,"1980-1981",25.1599846852267
F,"1982-1983",24.4571163772575
M,"1982-1983",31.5495692270356
F,"1984-1985",31.8703937321559
M,"1984-1985",15.1607034566404
F,"1986-1987",31.7393144308083
M,"1986-1987",30.1594681880443
F,"1988-1989",20.5603377378146
M,"1988-1989",26.9999228573633
F,"1990-1991",28.8755594639646
M,"1990-1991",21.0336166685226
F,"1992-1993",26.7933260260626
M,"1992-1993",27.8377061730113
F,"1994-1995",27.9529495952413
M,"1994-1995",33.6583467440809
F,"1996-1997",34.3449481703509
M,"1996-1997",33.5418187557958
F,"1998-1999",31.9390294940417
M,"1998-1999",38.7410215065022
F,"2000-2001",32.4630732541734
M,"2000-2001",36.8337254342815
F,"2002-2003",42.3407113239502
M,"2002-2003",34.7135438362632
F,"2004-2005",41.5774804046875
M,"2004-2005",41.9602679669527
F,"2006-2007",57.310047356197
M,"2006-2007",56.5259171330055
F,"2008-2009",49.4888508688828
M,"2008-2009",45.2458580078515
F,"2010-2011",46.9794948322556
M,"2010-2011",47.0822107713635
F,"2012-2013",51.0430238961946
M,"2012-2013",39.3011993204696
F,"2014-2015",52.1648408972353
M,"2014-2015",45.2193136713058
F,"2016-2017",44.9515448788291
M,"2016-2017",51.4358118703818
F,"2018-2019",43.6205016357688
M,"2018-2019",43.745094759595
F,"1978-1979",23.1921190970535
M,"1978-1979",19.8094125987864
F,"1980-1981",26.8862376071249
M,"1980-1981",29.7663342759339
F,"1982-1983",30.741988637761
M,"1982-1983",31.510030693104
F,"1984-1985",26.5470280602087
M,"1984-1985",28.8216939637348
F,"1986-1987",24.8531700872477
M,"1986-1987",28.5168745505493
F,"1988-1989",21.6356555603635
M,"1988-1989",35.8955950976873
F,"1990-1991",25.8429564342161
M,"1990-1991",33.2536099351555
F,"1992-1993",33.9682459804242
M,"1992-1993",32.123353678124
F,"1994-1995",50.290633077202
M,"1994-1995",33.2719650422554
F,"1996-1997",36.2608649282781
M,"1996-1997",26.2342720494011
F,"1998-1999",49.9521734509512
M,"1998-1999",39.0511570156906
F,"2000-2001",47.5075896271234
M,"2000-2001",44.4825016958954
F,"2002-2003",53.1132537996405
M,"2002-2003",51.8900967750305
F,"2004-2005",51.7472300012176
M,"2004-2005",45.790821802155
F,"2006-2007",61.1377739736496
M,"2006-2007",54.6621019016658
F,"2008-2009",42.5763070192181
M,"2008-2009",51.0915643684668
F,"2010-2011",41.5610323760442
M,"2010-2011",49.6550282249634
F,"2012-2013",53.2379600305777
M,"2012-2013",45.0746307099898
F,"2014-2015",37.7266970276752
M,"2014-2015",43.0597771023303
F,"2016-2017",51.0912568449184
M,"2016-2017",48.3582977879179
F,"2018-2019",50.2144291840834
M,"2018-2019",42.3255992920082
F,"1978-1979",16.7717697571448
M,"1978-1979",22.2226925437575
F,"1980-1981",30.1036904894637
M,"1980-1981",28.5904888973601
F,"1982-1983",31.2120686665511
M,"1982-1983",32.8389250725193
F,"1984-1985",30.8983701109766
M,"1984-1985",27.9268559217077
F,"1986-1987",35.8837366931143
M,"1986-1987",39.1884204538272
F,"1988-1989",29.1082296903943
M,"1988-1989",27.6666918182047
F,"1990-1991",34.2907305297232
M,"1990-1991",25.7324086821147
F,"1992-1993",24.9671484888305
M,"1992-1993",30.9724097773703
F,"1994-1995",30.4777695149158
M,"1994-1995",32.534684297367
F,"1996-1997",39.1880241398229
M,"1996-1997",28.4354200016851
F,"1998-1999",31.2711731901808
M,"1998-1999",44.45102978219
F,"2000-2001",44.0946270696916
M,"2000-2001",52.4043097304322
F,"2002-2003",49.9058027972202
M,"2002-2003",64.1886671342138
F,"2004-2005",74.5080278747681
M,"2004-2005",59.7354967770616
F,"2006-2007",57.050343073009
M,"2006-2007",37.669148966996
F,"2008-2009",46.798103921983
M,"2008-2009",53.7527937307268
F,"2010-2011",56.6059096569682
M,"2010-2011",51.9245363405185
F,"2012-2013",55.3189135365381
M,"2012-2013",49.7323613710427
F,"2014-2015",59.1469398179887
M,"2014-2015",59.649211868924
F,"2016-2017",49.5566687203665
M,"2016-2017",75.4346924150417
F,"2018-2019",52.9310572978695
M,"2018-2019",52.7379801353608
F,"1978-1979",30.9615274353535
M,"1978-1979",26.0247234873129
F,"1980-1981",37.5786111387424
M,"1980-1981",18.7863986473793
F,"1982-1983",26.9022104649599
M,"1982-1983",30.8513920360855
F,"1984-1985",35.6712342247042
M,"1984-1985",32.6862239239812
F,"1986-1987",25.2297232697721
M,"1986-1987",27.5910504665396
F,"1988-1989",31.4086792650369
M,"1988-1989",31.0150609135796
F,"1990-1991",33.8258375277372
M,"1990-1991",38.4857153853062
F,"1992-1993",38.1310345766774
M,"1992-1993",40.9746853272213
F,"1994-1995",56.6764905917026
M,"1994-1995",30.9641768292683
F,"1996-1997",50.346571749719
M,"1996-1997",38.8603912686252
F,"1998-1999",45.9156433529098
M,"1998-1999",37.3722273847521
F,"2000-2001",47.8621569878749
M,"2000-2001",43.0874675591451
F,"2002-2003",74.1229746476263
M,"2002-2003",55.6000355840228
F,"2004-2005",70.8350360986242
M,"2004-2005",54.5065213159432
F,"2006-2007",67.0455757538818
M,"2006-2007",55.8515208798763
F,"2008-2009",56.5913644636821
M,"2008-2009",56.1522734471737
F,"2010-2011",48.4730974309258
M,"2010-2011",48.3398707253743
F,"2012-2013",55.4585031749993
M,"2012-2013",56.2437052829843
F,"2014-2015",66.8960244648318
M,"2014-2015",51.5450632715652
F,"2016-2017",56.6541667790757
M,"2016-2017",60.8203139848709
F,"2018-2019",56.371263765076
M,"2018-2019",49.6321020436018
F,"1978-1979",17.9424495929307
M,"1978-1979",18.0430698691347
F,"1980-1981",23.4938748112099
M,"1980-1981",26.4802457366804
F,"1982-1983",36.8200836820084
M,"1982-1983",28.6065434819461
F,"1984-1985",34.6981263011797
M,"1984-1985",28.4731804542567
F,"1986-1987",41.2190535074838
M,"1986-1987",30.3733492084705
F,"1988-1989",29.2506514917832
M,"1988-1989",34.1400500720734
F,"1990-1991",41.0351446157919
M,"1990-1991",27.6921140411606
F,"1992-1993",49.4383256887033
M,"1992-1993",30.9166795486165
F,"1994-1995",34.2064755489481
M,"1994-1995",30.9985244702352
F,"1996-1997",28.0703467298046
M,"1996-1997",46.5251526606572
F,"1998-1999",34.7381750131669
M,"1998-1999",41.1214559104185
F,"2000-2001",44.8458554086187
M,"2000-2001",44.469918570638
F,"2002-2003",64.9844147547664
M,"2002-2003",49.2714120977042
F,"2004-2005",54.910769998752
M,"2004-2005",55.8665858384148
F,"2006-2007",70.1754385964912
M,"2006-2007",54.2442661028972
F,"2008-2009",61.705541157596
M,"2008-2009",62.3513717301781
F,"2010-2011",67.9727504795855
M,"2010-2011",52.3449105184976
F,"2012-2013",70.7794230061437
M,"2012-2013",46.6107337861233
F,"2014-2015",76.0687661646128
M,"2014-2015",70.7102451288498
F,"2016-2017",52.4433208724417
M,"2016-2017",78.7361576755054
F,"2018-2019",64.3104048875908
M,"2018-2019",56.5874023867309
F,"1978-1979",35.751840168244
M,"1978-1979",31.8890261888628
F,"1980-1981",36.725465667428
M,"1980-1981",28.2179292381159
F,"1982-1983",32.0686490252236
M,"1982-1983",36.5458911976611
F,"1984-1985",26.9112601197551
M,"1984-1985",24.4792830763009
F,"1986-1987",50.4578123461652
M,"1986-1987",33.8694042488584
F,"1988-1989",35.8756311453627
M,"1988-1989",33.8710891436887
F,"1990-1991",52.3724730281764
M,"1990-1991",37.2402492614017
F,"1992-1993",55.535237785634
M,"1992-1993",32.1134503975645
F,"1994-1995",38.1648174903906
M,"1994-1995",38.4497077822209
F,"1996-1997",56.7257875430171
M,"1996-1997",40.5210530706616
F,"1998-1999",52.7253128368562
M,"1998-1999",47.7889285277676
F,"2000-2001",50.1825791710265
M,"2000-2001",41.4283693389649
F,"2002-2003",46.7746736403453
M,"2002-2003",53.0976997675723
F,"2004-2005",63.7009068692742
M,"2004-2005",51.1588593798657
F,"2006-2007",70.8939453843952
M,"2006-2007",68.8365327168351
F,"2008-2009",59.4530321046373
M,"2008-2009",53.0253088365961
F,"2010-2011",73.4259315915071
M,"2010-2011",44.6402856978285
F,"2012-2013",70.5249702472782
M,"2012-2013",55.2646485859158
F,"2014-2015",76.2480418116535
M,"2014-2015",54.9357121368684
F,"2016-2017",62.8277972027972
M,"2016-2017",77.349490782519
F,"2018-2019",55.3119730185498
M,"2018-2019",49.4315373208107
F,"1978-1979",35.3892821031345
M,"1978-1979",17.1804905984538
F,"1980-1981",30.3023501155979
M,"1980-1981",29.7315664288141
F,"1982-1983",36.9375419744795
M,"1982-1983",41.3262548876244
F,"1984-1985",37.9472756088306
M,"1984-1985",29.6767355590885
F,"1986-1987",28.9201226213199
M,"1986-1987",39.4533518910211
F,"1988-1989",32.2243848364935
M,"1988-1989",36.4657404368596
F,"1990-1991",45.2241922826246
M,"1990-1991",36.6865701852039
F,"1992-1993",34.4535142584544
M,"1992-1993",36.5455622345721
F,"1994-1995",16.4921250103076
M,"1994-1995",33.5090409970229
F,"1996-1997",39.4923911326418
M,"1996-1997",48.3834950251842
F,"1998-1999",47.6242810565264
M,"1998-1999",39.5730763411199
F,"2000-2001",48.1997937497198
M,"2000-2001",45.3447784960297
F,"2002-2003",50.0114609598033
M,"2002-2003",56.3152070818843
F,"2004-2005",65.0130577073531
M,"2004-2005",58.712518347662
F,"2006-2007",61.178115714036
M,"2006-2007",63.0389533154921
F,"2008-2009",46.7843097121303
M,"2008-2009",61.2242058246483
F,"2010-2011",55.5187144333236
M,"2010-2011",60.8925102212428
F,"2012-2013",58.9097170823074
M,"2012-2013",67.9347826086957
F,"2014-2015",83.4878093647851
M,"2014-2015",78.5713334487489
F,"2016-2017",78.8818156656518
M,"2016-2017",91.6854403520721
F,"2018-2019",67.258541834813
M,"2018-2019",45.7195108012344
F,"1978-1979",20.0354627691013
M,"1978-1979",35.9896198359631
F,"1980-1981",28.4162667340237
M,"1980-1981",39.887119451951
F,"1982-1983",29.8452637862161
M,"1982-1983",28.2249747603591
F,"1984-1985",24.3327840023006
M,"1984-1985",34.4737529381039
F,"1986-1987",30.2856950567016
M,"1986-1987",35.1377826994335
F,"1988-1989",25.8569739952719
M,"1988-1989",45.579916787434
F,"1990-1991",23.9253528989553
M,"1990-1991",48.9463974196463
F,"1992-1993",31.4605563275044
M,"1992-1993",47.2213937767174
F,"1994-1995",42.0213631187985
M,"1994-1995",43.7046082653127
F,"1996-1997",47.7346499004392
M,"1996-1997",41.0361631187484
F,"1998-1999",42.8908428050611
M,"1998-1999",33.3865928981947
F,"2000-2001",42.1827214885814
M,"2000-2001",58.9078703137678
F,"2002-2003",50.1499162389697
M,"2002-2003",58.5947365762489
F,"2004-2005",28.7014201887916
M,"2004-2005",70.142389049771
F,"2006-2007",50.9926176596706
M,"2006-2007",73.4541245603882
F,"2008-2009",46.363847108396
M,"2008-2009",55.8485076759228
F,"2010-2011",42.6614660308077
M,"2010-2011",77.3583554186663
F,"2012-2013",41.2995594713656
M,"2012-2013",72.0118675557732
F,"2014-2015",57.3006964238488
M,"2014-2015",93.957691404253
F,"2016-2017",63.7693214112428
M,"2016-2017",83.7312749394911
F,"2018-2019",58.7471821845755
M,"2018-2019",87.6774501334502
F,"1978-1979",18.9079184372108
M,"1978-1979",40.7424602761012
F,"1980-1981",17.1982963569962
M,"1980-1981",27.6955400630312
F,"1982-1983",26.9384456516859
M,"1982-1983",40.3722748714462
F,"1984-1985",29.1055636404343
M,"1984-1985",22.2570798711209
F,"1986-1987",34.6059388256307
M,"1986-1987",39.2331509521992
F,"1988-1989",26.6182138021225
M,"1988-1989",42.7678473516833
F,"1990-1991",32.2464141987411
M,"1990-1991",37.7083079917285
F,"1992-1993",19.9760287654814
M,"1992-1993",64.5921197613891
F,"1994-1995",30.4958896844338
M,"1994-1995",30.2678706552994
F,"1996-1997",26.1365981154137
M,"1996-1997",47.7129998581505
F,"1998-1999",19.7589409207666
M,"1998-1999",48.4207389749702
F,"2000-2001",41.5343268995847
M,"2000-2001",57.0430733410943
F,"2002-2003",34.7195000391994
M,"2002-2003",50.6072874493927
F,"2004-2005",40.6355821828601
M,"2004-2005",76.0914678735894
F,"2006-2007",42.9884702718194
M,"2006-2007",78.6782061369001
F,"2008-2009",43.7221271439457
M,"2008-2009",61.8510104314108
F,"2010-2011",29.2312189418299
M,"2010-2011",66.7723896168934
F,"2012-2013",55.5247084952804
M,"2012-2013",72.483727403198
F,"2014-2015",66.483333836995
M,"2014-2015",63.6726377451397
F,"2016-2017",36.8021741592119
M,"2016-2017",85.278754930178
F,"2018-2019",34.60447089764
M,"2018-2019",68.1136449969218

## Sheet: Incidence asian
sex,"two.year","age","inc"
F,"1980-1981",0,0
M,"1980-1981",0,0
F,"1982-1983",0,0
M,"1982-1983",0,0
F,"1984-1985",0,0
M,"1984-1985",0,0
F,"1986-1987",0,0
M,"1986-1987",0,0
F,"1988-1989",0,0
M,"1988-1989",0,0
F,"1990-1991",0,0
M,"1990-1991",0,0
F,"1992-1993",0,0
M,"1992-1993",0,0
F,"1994-1995",0,0
M,"1994-1995",0,0
F,"1996-1997",0,0
M,"1996-1997",0,0
F,"1998-1999",0,0
M,"1998-1999",0,0
F,"2000-2001",0,14.2979696883043
M,"2000-2001",0,0
F,"2002-2003",0,0
M,"2002-2003",0,0
F,"2004-2005",0,0
M,"2004-2005",0,0
F,"2006-2007",0,9.60522524253194
M,"2006-2007",0,0
F,"2008-2009",0,0
M,"2008-2009",0,0
F,"2010-2011",0,0
M,"2010-2011",0,0
F,"2012-2013",0,0
M,"2012-2013",0,6.87379708551004
F,"2014-2015",0,0
M,"2014-2015",0,0
F,"2016-2017",0,0
M,"2016-2017",0,0
F,"2018-2019",0,0
M,"2018-2019",0,0
F,"1980-1981",1,0
M,"1980-1981",1,0
F,"1982-1983",1,0
M,"1982-1983",1,0
F,"1984-1985",1,0
M,"1984-1985",1,0
F,"1986-1987",1,0
M,"1986-1987",1,0
F,"1988-1989",1,32.5732899022801
M,"1988-1989",1,0
F,"1990-1991",1,23.0733733271804
M,"1990-1991",1,0
F,"1992-1993",1,0
M,"1992-1993",1,0
F,"1994-1995",1,0
M,"1994-1995",1,14.8588410104012
F,"1996-1997",1,16.2813415825464
M,"1996-1997",1,15.3491941673062
F,"1998-1999",1,16.0462130937099
M,"1998-1999",1,0
F,"2000-2001",1,0
M,"2000-2001",1,0
F,"2002-2003",1,0
M,"2002-2003",1,12.9466597617815
F,"2004-2005",1,0
M,"2004-2005",1,11.2701453848755
F,"2006-2007",1,0
M,"2006-2007",1,0
F,"2008-2009",1,0
M,"2008-2009",1,0
F,"2010-2011",1,15.8140270419862
M,"2010-2011",1,0
F,"2012-2013",1,7.49007564976406
M,"2012-2013",1,21.4576925827909
F,"2014-2015",1,6.93818080899188
M,"2014-2015",1,13.1726272805111
F,"2016-2017",1,5.83566760037348
M,"2016-2017",1,27.3433227605819
F,"2018-2019",1,5.49692172383465
M,"2018-2019",1,5.12741629492899
F,"1980-1981",2,0
M,"1980-1981",2,0
F,"1982-1983",2,0
M,"1982-1983",2,0
F,"1984-1985",2,0
M,"1984-1985",2,0
F,"1986-1987",2,55.2486187845304
M,"1986-1987",2,52.7148128624143
F,"1988-1989",2,0
M,"1988-1989",2,0
F,"1990-1991",2,27.359781121751
M,"1990-1991",2,0
F,"1992-1993",2,0
M,"1992-1993",2,0
F,"1994-1995",2,17.5131348511384
M,"1994-1995",2,0
F,"1996-1997",2,32.1130378933847
M,"1996-1997",2,0
F,"1998-1999",2,16.4068908941756
M,"1998-1999",2,0
F,"2000-2001",2,0
M,"2000-2001",2,0
F,"2002-2003",2,0
M,"2002-2003",2,13.6518771331058
F,"2004-2005",2,0
M,"2004-2005",2,0
F,"2006-2007",2,11.1744328975305
M,"2006-2007",2,10.5075128717033
F,"2008-2009",2,0
M,"2008-2009",2,9.24898261191269
F,"2010-2011",2,8.53679358033123
M,"2010-2011",2,32.4385694590869
F,"2012-2013",2,23.1124807395994
M,"2012-2013",2,21.7738423573813
F,"2014-2015",2,14.6692093296171
M,"2014-2015",2,13.8446628824588
F,"2016-2017",2,26.0586319218241
M,"2016-2017",2,6.13308800981294
F,"2018-2019",2,21.7285023629746
M,"2018-2019",2,30.7644977695739
F,"1980-1981",3,268.096514745308
M,"1980-1981",3,0
F,"1982-1983",3,0
M,"1982-1983",3,89.5255147717099
F,"1984-1985",3,0
M,"1984-1985",3,0
F,"1986-1987",3,0
M,"1986-1987",3,0
F,"1988-1989",3,0
M,"1988-1989",3,0
F,"1990-1991",3,0
M,"1990-1991",3,0
F,"1992-1993",3,0
M,"1992-1993",3,0
F,"1994-1995",3,0
M,"1994-1995",3,34.7222222222222
F,"1996-1997",3,0
M,"1996-1997",3,15.1263046437755
F,"1998-1999",3,33.2944897619444
M,"1998-1999",3,15.7035175879397
F,"2000-2001",3,0
M,"2000-2001",3,15.845349389954
F,"2002-2003",3,14.9120190873844
M,"2002-2003",3,14.5032632342277
F,"2004-2005",3,13.4589502018843
M,"2004-2005",3,39.0218522372529
F,"2006-2007",3,23.8691968015276
M,"2006-2007",3,11.2057373375168
F,"2008-2009",3,21.04598547827
M,"2008-2009",3,0
F,"2010-2011",3,9.1869545245751
M,"2010-2011",3,8.7123192193762
F,"2012-2013",3,7.99808046068943
M,"2012-2013",3,15.053439710974
F,"2014-2015",3,30.4715471928087
M,"2014-2015",3,14.5232735458572
F,"2016-2017",3,6.99398517275143
M,"2016-2017",3,26.5551350992498
F,"2018-2019",3,11.6434767421552
M,"2018-2019",3,5.44128849711612
F,"1980-1981",4,0
M,"1980-1981",4,283.28611898017
F,"1982-1983",4,0
M,"1982-1983",4,0
F,"1984-1985",4,0
M,"1984-1985",4,0
F,"1986-1987",4,0
M,"1986-1987",4,0
F,"1988-1989",4,55.6792873051225
M,"1988-1989",4,0
F,"1990-1991",4,0
M,"1990-1991",4,37.821482602118
F,"1992-1993",4,27.6854928017719
M,"1992-1993",4,0
F,"1994-1995",4,0
M,"1994-1995",4,0
F,"1996-1997",4,17.8699070764832
M,"1996-1997",4,31.7309217832778
F,"1998-1999",4,0
M,"1998-1999",4,0
F,"2000-2001",4,16.5508109897385
M,"2000-2001",4,16.1890885543144
F,"2002-2003",4,15.5666251556663
M,"2002-2003",4,15.3092467850582
F,"2004-2005",4,28.7480235733793
M,"2004-2005",4,41.2995594713656
F,"2006-2007",4,25.4388196387688
M,"2006-2007",4,12.1802679658953
F,"2008-2009",4,22.6269940038466
M,"2008-2009",4,10.6112054329372
F,"2010-2011",4,19.53125
M,"2010-2011",4,9.36329588014981
F,"2012-2013",4,34.5512654400967
M,"2012-2013",4,24.6163945187495
F,"2014-2015",4,31.2744331508991
M,"2014-2015",4,14.7362216327734
F,"2016-2017",4,14.8599450182034
M,"2016-2017",4,20.9424083769633
F,"2018-2019",4,19.6979645436638
M,"2018-2019",4,24.7127146917089
F,"1980-1981",5,0
M,"1980-1981",5,0
F,"1982-1983",5,0
M,"1982-1983",5,0
F,"1984-1985",5,0
M,"1984-1985",5,0
F,"1986-1987",5,0
M,"1986-1987",5,0
F,"1988-1989",5,0
M,"1988-1989",5,64.1025641025641
F,"1990-1991",5,0
M,"1990-1991",5,44.1696113074205
F,"1992-1993",5,0
M,"1992-1993",5,0
F,"1994-1995",5,0
M,"1994-1995",5,0
F,"1996-1997",5,0
M,"1996-1997",5,17.614937466972
F,"1998-1999",5,0
M,"1998-1999",5,0
F,"2000-2001",5,33.5176805765041
M,"2000-2001",5,0
F,"2002-2003",5,0
M,"2002-2003",5,31.7208564631245
F,"2004-2005",5,0
M,"2004-2005",5,29.2782901478554
F,"2006-2007",5,40.62288422478
M,"2006-2007",5,13.1250820317627
F,"2008-2009",5,12.0992135511192
M,"2008-2009",5,11.3263110205006
F,"2010-2011",5,21.3561131873999
M,"2010-2011",5,10.0938730190774
F,"2012-2013",5,9.27127758205081
M,"2012-2013",5,17.6991150442478
F,"2014-2015",5,16.2271805273834
M,"2014-2015",5,15.2183838076396
F,"2016-2017",5,15.4130702836005
M,"2016-2017",5,7.32708089097304
F,"2018-2019",5,21.1744776962168
M,"2018-2019",5,13.4021309388193
F,"1980-1981",6,0
M,"1980-1981",6,0
F,"1982-1983",6,0
M,"1982-1983",6,0
F,"1984-1985",6,0
M,"1984-1985",6,0
F,"1986-1987",6,0
M,"1986-1987",6,0
F,"1988-1989",6,73.0994152046784
M,"1988-1989",6,0
F,"1990-1991",6,0
M,"1990-1991",6,0
F,"1992-1993",6,0
M,"1992-1993",6,0
F,"1994-1995",6,28.336639274582
M,"1994-1995",6,26.8240343347639
F,"1996-1997",6,42.4808836023789
M,"1996-1997",6,0
F,"1998-1999",6,0
M,"1998-1999",6,0
F,"2000-2001",6,16.5371258475277
M,"2000-2001",6,15.5714730613516
F,"2002-2003",6,16.6472448809722
M,"2002-2003",6,32.520325203252
F,"2004-2005",6,15.7703832203123
M,"2004-2005",6,0
F,"2006-2007",6,0
M,"2006-2007",6,0
F,"2008-2009",6,0
M,"2008-2009",6,24.6517934179712
F,"2010-2011",6,0
M,"2010-2011",6,64.5230669964512
F,"2012-2013",6,39.6943534782177
M,"2012-2013",6,19.0114068441065
F,"2014-2015",6,52.2693614426344
M,"2014-2015",6,0
F,"2016-2017",6,39.4446197538656
M,"2016-2017",6,29.7973778307509
F,"2018-2019",6,15.008254539997
M,"2018-2019",6,7.06613906161673
F,"1980-1981",7,0
M,"1980-1981",7,0
F,"1982-1983",7,0
M,"1982-1983",7,0
F,"1984-1985",7,0
M,"1984-1985",7,146.842878120411
F,"1986-1987",7,0
M,"1986-1987",7,0
F,"1988-1989",7,0
M,"1988-1989",7,0
F,"1990-1991",7,67.5675675675676
M,"1990-1991",7,0
F,"1992-1993",7,48.6144871171609
M,"1992-1993",7,0
F,"1994-1995",7,33.8180588434224
M,"1994-1995",7,32.0924261874198
F,"1996-1997",7,0
M,"1996-1997",7,23.2450023245002
F,"1998-1999",7,0
M,"1998-1999",7,0
F,"2000-2001",7,50.9424350483953
M,"2000-2001",7,31.1187179088222
F,"2002-2003",7,0
M,"2002-2003",7,47.6266073979997
F,"2004-2005",7,49.2449113591596
M,"2004-2005",7,16.0745860794085
F,"2006-2007",7,76.3125763125763
M,"2006-2007",7,14.819205690575
F,"2008-2009",7,27.3897562311695
M,"2008-2009",7,66.4010624169987
F,"2010-2011",7,24.4738130200685
M,"2010-2011",7,11.4600045840018
F,"2012-2013",7,32.5485515894543
M,"2012-2013",7,0
F,"2014-2015",7,28.0846283467515
M,"2014-2015",7,26.8480400930732
F,"2016-2017",7,32.719836400818
M,"2016-2017",7,23.0467849734962
F,"2018-2019",7,46.652670865407
M,"2018-2019",7,7.40905386382159
F,"1980-1981",8,0
M,"1980-1981",8,0
F,"1982-1983",8,0
M,"1982-1983",8,0
F,"1984-1985",8,0
M,"1984-1985",8,0
F,"1986-1987",8,0
M,"1986-1987",8,0
F,"1988-1989",8,95.9692898272553
M,"1988-1989",8,0
F,"1990-1991",8,73.5294117647059
M,"1990-1991",8,0
F,"1992-1993",8,0
M,"1992-1993",8,0
F,"1994-1995",8,41.649312786339
M,"1994-1995",8,0
F,"1996-1997",8,0
M,"1996-1997",8,0
F,"1998-1999",8,21.505376344086
M,"1998-1999",8,0
F,"2000-2001",8,0
M,"2000-2001",8,0
F,"2002-2003",8,33.2502078137988
M,"2002-2003",8,15.6421085562334
F,"2004-2005",8,0
M,"2004-2005",8,32.8245527654686
F,"2006-2007",8,47.8392600861107
M,"2006-2007",8,46.9704086425552
F,"2008-2009",8,29.4420727219196
M,"2008-2009",8,28.137310073157
F,"2010-2011",8,26.0044207515278
M,"2010-2011",8,12.4641655241182
F,"2012-2013",8,46.5983224603914
M,"2012-2013",8,10.8754758020663
F,"2014-2015",8,40.0801603206413
M,"2014-2015",8,9.58497076583916
F,"2016-2017",8,17.5300201595232
M,"2016-2017",8,8.37450799765514
F,"2018-2019",8,31.9335781574325
M,"2018-2019",8,22.5259047905091
F,"1980-1981",9,0
M,"1980-1981",9,0
F,"1982-1983",9,0
M,"1982-1983",9,0
F,"1984-1985",9,0
M,"1984-1985",9,0
F,"1986-1987",9,0
M,"1986-1987",9,0
F,"1988-1989",9,0
M,"1988-1989",9,0
F,"1990-1991",9,0
M,"1990-1991",9,0
F,"1992-1993",9,0
M,"1992-1993",9,0
F,"1994-1995",9,49.6770988574267
M,"1994-1995",9,0
F,"1996-1997",9,0
M,"1996-1997",9,0
F,"1998-1999",9,0
M,"1998-1999",9,0
F,"2000-2001",9,0
M,"2000-2001",9,18.0245133381399
F,"2002-2003",9,51.1596180081855
M,"2002-2003",9,0
F,"2004-2005",9,17.0532060027285
M,"2004-2005",9,32.0512820512821
F,"2006-2007",9,0
M,"2006-2007",9,64.8403306856865
F,"2008-2009",9,30.821390044691
M,"2008-2009",9,0
F,"2010-2011",9,27.7392510402219
M,"2010-2011",9,67.2223716052702
F,"2012-2013",9,37.0233246945576
M,"2012-2013",9,23.1508276420882
F,"2014-2015",9,0
M,"2014-2015",9,0
F,"2016-2017",9,47.0366886171214
M,"2016-2017",9,17.9742967556394
F,"2018-2019",9,24.7504331325798
M,"2018-2019",9,85.0405875531504
F,"1980-1981",10,0
M,"1980-1981",10,0
F,"1982-1983",10,0
M,"1982-1983",10,0
F,"1984-1985",10,0
M,"1984-1985",10,0
F,"1986-1987",10,0
M,"1986-1987",10,0
F,"1988-1989",10,0
M,"1988-1989",10,0
F,"1990-1991",10,0
M,"1990-1991",10,0
F,"1992-1993",10,0
M,"1992-1993",10,0
F,"1994-1995",10,0
M,"1994-1995",10,0
F,"1996-1997",10,42.0344682639765
M,"1996-1997",10,0
F,"1998-1999",10,28.9771080846132
M,"1998-1999",10,0
F,"2000-2001",10,64.9350649350649
M,"2000-2001",10,0
F,"2002-2003",10,55.0964187327824
M,"2002-2003",10,16.3212012404113
F,"2004-2005",10,0
M,"2004-2005",10,31.5457413249211
F,"2006-2007",10,0
M,"2006-2007",10,49.6935564021865
F,"2008-2009",10,16.0901045856798
M,"2008-2009",10,15.7903047528817
F,"2010-2011",10,14.8478099480327
M,"2010-2011",10,14.2065634323057
F,"2012-2013",10,52.4246395806029
M,"2012-2013",10,37.6837080768748
F,"2014-2015",10,46.7453546803786
M,"2014-2015",10,0
F,"2016-2017",10,50.1907247540655
M,"2016-2017",10,19.2141416082237
F,"2018-2019",10,44.0606274233345
M,"2018-2019",10,42.0592193808883
F,"1980-1981",11,0
M,"1980-1981",11,0
F,"1982-1983",11,0
M,"1982-1983",11,0
F,"1984-1985",11,0
M,"1984-1985",11,0
F,"1986-1987",11,0
M,"1986-1987",11,0
F,"1988-1989",11,148.809523809524
M,"1988-1989",11,0
F,"1990-1991",11,0
M,"1990-1991",11,0
F,"1992-1993",11,0
M,"1992-1993",11,0
F,"1994-1995",11,0
M,"1994-1995",11,0
F,"1996-1997",11,100.300902708124
M,"1996-1997",11,0
F,"1998-1999",11,0
M,"1998-1999",11,0
F,"2000-2001",11,24.6366100024637
M,"2000-2001",11,0
F,"2002-2003",11,0
M,"2002-2003",11,18.1323662737987
F,"2004-2005",11,0
M,"2004-2005",11,62.8338045868677
F,"2006-2007",11,17.1556013038257
M,"2006-2007",11,0
F,"2008-2009",11,16.739203213927
M,"2008-2009",11,16.3265306122449
F,"2010-2011",11,46.5910855722938
M,"2010-2011",11,30.1340967304505
F,"2012-2013",11,69.8031551026106
M,"2012-2013",11,67.65899864682
F,"2014-2015",11,37.1057513914657
M,"2014-2015",11,23.2018561484919
F,"2016-2017",11,0
M,"2016-2017",11,41.2073761203255
F,"2018-2019",11,66.1125802795618
M,"2018-2019",11,45.0815976918222
F,"1980-1981",12,0
M,"1980-1981",12,0
F,"1982-1983",12,0
M,"1982-1983",12,0
F,"1984-1985",12,0
M,"1984-1985",12,0
F,"1986-1987",12,0
M,"1986-1987",12,0
F,"1988-1989",12,0
M,"1988-1989",12,0
F,"1990-1991",12,0
M,"1990-1991",12,0
F,"1992-1993",12,0
M,"1992-1993",12,0
F,"1994-1995",12,0
M,"1994-1995",12,76.4525993883792
F,"1996-1997",12,0
M,"1996-1997",12,0
F,"1998-1999",12,0
M,"1998-1999",12,0
F,"2000-2001",12,0
M,"2000-2001",12,27.9017857142857
F,"2002-2003",12,43.3275563258232
M,"2002-2003",12,60.9260763606824
F,"2004-2005",12,0
M,"2004-2005",12,16.4500740253331
F,"2006-2007",12,16.8095478231636
M,"2006-2007",12,0
F,"2008-2009",12,17.0794192997438
M,"2008-2009",12,16.6833500166834
F,"2010-2011",12,32.4675324675325
M,"2010-2011",12,15.8503724837534
F,"2012-2013",12,74.7607655502392
M,"2012-2013",12,42.7899015832264
F,"2014-2015",12,0
M,"2014-2015",12,25.1730648206419
F,"2016-2017",12,23.3808744447042
M,"2016-2017",12,21.8531468531469
F,"2018-2019",12,30.1477238468496
M,"2018-2019",12,28.8295214299443
F,"1980-1981",13,0
M,"1980-1981",13,0
F,"1982-1983",13,0
M,"1982-1983",13,0
F,"1984-1985",13,0
M,"1984-1985",13,0
F,"1986-1987",13,0
M,"1986-1987",13,0
F,"1988-1989",13,0
M,"1988-1989",13,0
F,"1990-1991",13,0
M,"1990-1991",13,0
F,"1992-1993",13,0
M,"1992-1993",13,0
F,"1994-1995",13,0
M,"1994-1995",13,0
F,"1996-1997",13,0
M,"1996-1997",13,0
F,"1998-1999",13,50.6842372022301
M,"1998-1999",13,0
F,"2000-2001",13,0
M,"2000-2001",13,0
F,"2002-2003",13,24.6609124537608
M,"2002-2003",13,0
F,"2004-2005",13,0
M,"2004-2005",13,18.2715147085693
F,"2006-2007",13,0
M,"2006-2007",13,15.748031496063
F,"2008-2009",13,69.0846286701209
M,"2008-2009",13,48.717115946736
F,"2010-2011",13,16.8293503870751
M,"2010-2011",13,16.3880694854146
F,"2012-2013",13,31.2353584257379
M,"2012-2013",13,30.188679245283
F,"2014-2015",13,55.7957874180499
M,"2014-2015",13,27.1039436237973
F,"2016-2017",13,37.0690720375633
M,"2016-2017",13,57.9911853398283
F,"2018-2019",13,10.9373291042327
M,"2018-2019",13,20.6504904491482
F,"1980-1981",14,0
M,"1980-1981",14,0
F,"1982-1983",14,0
M,"1982-1983",14,0
F,"1984-1985",14,0
M,"1984-1985",14,0
F,"1986-1987",14,0
M,"1986-1987",14,0
F,"1988-1989",14,0
M,"1988-1989",14,0
F,"1990-1991",14,0
M,"1990-1991",14,0
F,"1992-1993",14,124.223602484472
M,"1992-1993",14,0
F,"1994-1995",14,0
M,"1994-1995",14,0
F,"1996-1997",14,0
M,"1996-1997",14,0
F,"1998-1999",14,0
M,"1998-1999",14,0
F,"2000-2001",14,0
M,"2000-2001",14,0
F,"2002-2003",14,0
M,"2002-2003",14,0
F,"2004-2005",14,0
M,"2004-2005",14,40.8246580934885
F,"2006-2007",14,0
M,"2006-2007",14,0
F,"2008-2009",14,16.8947457340767
M,"2008-2009",14,0
F,"2010-2011",14,17.149717029669
M,"2010-2011",14,33.4336342360415
F,"2012-2013",14,32.546786004882
M,"2012-2013",14,31.7561130517625
F,"2014-2015",14,14.9409831166891
M,"2014-2015",14,42.8204396231801
F,"2016-2017",14,13.1078778345786
M,"2016-2017",14,88.0281690140845
F,"2018-2019",14,23.3945490700667
M,"2018-2019",14,76.5278233300536
